# Supplementary material for: The Association Between Composite Healthy Lifestyle Score and Type 2 Diabetes Risk in the Korean Population: The Korean Genome and Epidemiology Study
Source: Nutrients. 2026 Jan 14;18(2):273. doi: 10.3390/nu18020273 (PMC12845473; doi:10.3390/nu18020273)
Supplement: Supplementary file 1 [file nutrients-18-00273-s001.zip]

Archive with 1 entries (1 files):
- nutrients-4029431-supplementary.pdf
